# Supplementary material for: Two Distinct Mechanisms Underlying γδ T Cell-Mediated Regulation of Collagen Type I in Lung Fibroblasts
Source: Cells. 2022 Sep 9;11(18):2816. doi: 10.3390/cells11182816 (PMC9496746; doi:10.3390/cells11182816)
Supplement: Supplementary file 1 [file cells-11-02816-s001.zip]

Archive with 1 entries (1 files):
- cells-1880313-supplementary.pdf
